# Supplementary material for: Poking COVID-19: Insights on Genomic Constraints among Immune-Related Genes between Qatari and Italian Populations
Source: Genes (Basel). 2021 Nov 22;12(11):1842. doi: 10.3390/genes12111842 (PMC8623290; doi:10.3390/genes12111842)
Supplement: Supplementary file 1 [file genes-12-01842-s001.zip]

Archive with 5 entries (5 files):
- Figure S1.pdf
- Figure S2.jpeg
- Figure S3.jpeg
- supplementary_tables.pdf
- Supplementary_table_1.xlsx
